# Supplementary material for: Novel Treatments of Uveal Melanoma Identified with a Synthetic Lethal CRISPR/Cas9 Screen
Source: Cancers (Basel). 2022 Jun 29;14(13):3186. doi: 10.3390/cancers14133186 (PMC9264875; doi:10.3390/cancers14133186)
Supplement: Supplementary file 1 [file cancers-14-03186-s001.zip]

Archive with 3 entries (3 files):
- Supplementary Figure S5.pdf
- Supplementary Figures.pdf
- Supplementary Tables.xlsx
