# Supplementary material for: Novel Treatments of Uveal Melanoma Identified with a Synthetic Lethal CRISPR/Cas9 Screen
Source: Cancers (Basel). 2022 Jun 29;14(13):3186. doi: 10.3390/cancers14133186 (PMC9264875; doi:10.3390/cancers14133186)
Supplement: Supplementary file 1 [file cancers-14-03186-s001.zip › Supplementary Tables.xlsx]

## Sheet: Table S1
sgRNA	Sequence
PRKDC #1	CCATAAAGTACTGCAGTTTATTT
PRKDC #2	CCACTGGTTTAGAACATATTCTG
IGF1R #1	TTCAGAGCTGGAGAACTTCATGG
IGF1R #2	CCTTCCATTCCCTTGGACGTTCT

## Sheet: Table S2
id	num	neg|score	neg|p-value	neg|fdr	neg|rank	neg|goodsgrna	neg|lfc	pos|score	pos|p-value	pos|fdr	pos|rank	pos|goodsgrna	pos|lfc
PRKD3	10	4.4949e-08	0.049527	0.000698	1	10	-0.89263	0.99997	0.99994	0.999936	564	0	-0.89263
IGF1R	10	2.3964e-05	0.049527	0.000698	2	8	-0.8832	0.99686	0.99665	0.999936	557	0	-0.8832
MAPK1	10	0.00039219	0.049527	0.000698	3	7	-0.77327	0.99912	0.99903	0.999936	561	0	-0.77327
ACVR1	14	0.0016774	0.14858	0.001676	4	12	-0.46147	0.92853	0.97811	0.999936	526	2	-0.46147
PRKCD	12	0.014664	0.24763	0.002328	5	11	-0.56488	0.99996	0.99993	0.999936	563	0	-0.56488
BRAF	10	0.027235	0.049527	0.000698	6	8	-0.64185	0.99607	0.9959	0.999936	555	0	-0.64185
CDK10	15	0.095592	0.00016344	0.013168	7	13	-0.35474	0.95069	0.98483	0.999936	532	1	-0.35474
KSR1	10	0.39056	0.00024268	0.017109	8	7	-0.60016	0.99169	0.99147	0.999936	548	0	-0.60016
PRKD1	10	0.00010242	0.00067851	0.04252	9	7	-0.45576	0.25836	0.5286	0.999936	268	2	-0.45576
MAP2K2	10	0.00012713	0.00082709	0.046648	10	8	-0.29762	0.70195	0.86487	0.999936	457	2	-0.29762
PAK2	10	0.00040155	0.0025704	0.131793	11	7	-0.42946	0.74951	0.89247	0.999936	473	1	-0.42946
MERTK	10	0.00051711	0.0033827	0.158985	12	9	-0.27847	0.89541	0.94926	0.999936	517	1	-0.27847
PIM3	10	0.00062102	0.0040166	0.174259	13	9	-0.32975	0.97641	0.9793	0.999936	542	1	-0.32975
DYRK1A	13	0.00065816	0.0051557	0.17651	14	8	-0.29183	0.36341	0.66472	0.999936	328	2	-0.29183
CDK6	10	0.00070946	0.0045515	0.17651	15	8	-0.4109	0.8392	0.9246	0.999936	501	2	-0.4109
NUAK2	10	0.00074473	0.0048586	0.17651	16	5	-0.1259	0.28769	0.55743	0.999936	281	3	-0.1259
CSNK1A1	18	0.00079966	0.0064335	0.17651	17	11	-0.34248	0.87446	0.97046	0.999936	507	3	-0.34248
BMPR2	10	0.00090967	0.0058491	0.17651	18	8	-0.39604	0.13043	0.33997	0.999936	178	2	-0.39604
RAF1	10	0.00093258	0.0059977	0.17651	19	7	-0.36021	0.80755	0.91191	0.999936	490	1	-0.36021
PRKACA	10	0.0010545	0.0065722	0.17651	20	6	-0.31777	0.97908	0.98093	0.999936	543	1	-0.31777
PSMD6	5	0.0014851	0.0064434	0.17651	21	4	-0.53544	0.9519	0.95224	0.999936	533	0	-0.53544
PAK4	13	0.0019675	0.013318	0.341417	22	7	-0.225	0.623	0.85058	0.999936	430	3	-0.225
PRKDC	10	0.0026275	0.01512	0.37078	23	6	-0.2349	0.58312	0.79696	0.999936	412	2	-0.2349
MAPK7	17	0.002639	0.018845	0.42514	24	12	-0.12445	0.5937	0.86349	0.999936	414	3	-0.12445
RPS6KA3	10	0.0030113	0.01723	0.404912	25	6	-0.36654	0.87718	0.94094	0.999936	508	1	-0.36654
RPS6KA6	10	0.0040039	0.022272	0.479948	26	7	-0.17916	0.31407	0.58292	0.999936	299	3	-0.17916
IKBKB	12	0.0040366	0.023639	0.479948	27	9	-0.13517	0.12882	0.35361	0.999936	176	3	-0.13517
WNK1	19	0.0042994	0.029483	0.503894	28	12	-0.17157	0.96506	0.99296	0.999936	539	2	-0.17157
JAK3	10	0.0043366	0.023827	0.479948	29	6	-0.31257	0.57196	0.79047	0.999936	405	3	-0.31257
SGK223	10	0.0045937	0.025135	0.488827	30	6	-0.16882	0.59384	0.80317	0.999936	415	3	-0.16882
BUB1B	10	0.0048259	0.026343	0.495251	31	2	0.01968	0.10158	0.29241	0.993488	154	2	0.01968
SCYL3	12	0.0050102	0.028711	0.503894	32	8	-0.23515	0.056382	0.19722	0.993042	98	3	-0.23515
MAP3K4	11	0.0051659	0.027928	0.503894	33	7	-0.27454	0.81392	0.92664	0.999936	495	2	-0.27454
BMP2K	11	0.0059692	0.031563	0.523579	34	6	-0.15021	0.084257	0.258	0.993042	131	3	-0.15021
MYLK	21	0.0061119	0.042122	0.625184	35	9	0.030101	0.69775	0.92282	0.999936	454	5	0.030101
PAN3	10	0.0071408	0.036546	0.561905	36	6	-0.25988	0.88556	0.9447	0.999936	513	1	-0.25988
TNK2	10	0.0072273	0.036863	0.561905	37	7	-0.21011	0.72006	0.87579	0.999936	465	1	-0.21011
EIF2AK3	10	0.0088127	0.043242	0.62534	38	6	-0.22005	0.93713	0.96541	0.999936	529	1	-0.22005
PRKACB	21	0.0089353	0.057594	0.710772	39	11	-0.14768	0.40221	0.75345	0.999936	344	4	-0.14768
PRKCQ	14	0.009284	0.050898	0.683493	40	9	-0.18664	0.33796	0.65439	0.999936	311	4	-0.18664
VRK1	10	0.0095681	0.046362	0.647432	41	3	-0.049768	0.3551	0.62303	0.999936	321	4	-0.049768
GSG2	10	0.009772	0.047065	0.647432	42	6	-0.17263	0.12253	0.32754	0.999936	173	2	-0.17263
PRKX	10	0.011334	0.053008	0.695271	43	7	-0.1523	0.71141	0.87021	0.999936	462	1	-0.1523
EIF2AK1	11	0.011699	0.057971	0.710772	44	7	-0.18602	0.88978	0.95091	0.999936	514	2	-0.18602
RET	10	0.011983	0.055534	0.710772	45	6	-0.22019	0.34337	0.61079	0.999936	313	2	-0.22019
STRADB	11	0.012124	0.060021	0.720254	46	6	-0.23867	0.65739	0.85046	0.999936	442	2	-0.23867
ILK	20	0.013678	0.079228	0.824632	47	10	-0.17451	0.55862	0.8549	0.999936	401	6	-0.17451
PTK2B	16	0.013763	0.074384	0.797038	48	6	0.047959	0.23623	0.55016	0.999936	251	7	0.047959
MAP3K15	10	0.014024	0.062785	0.737721	49	4	0.027041	0.42228	0.68435	0.999936	352	3	0.027041
AKT3	11	0.015391	0.072759	0.797038	50	6	-0.25351	0.99541	0.99563	0.999936	554	0	-0.25351
SBK1	10	0.015814	0.069372	0.796369	51	5	-0.11447	0.010528	0.049888	0.678039	41	3	-0.11447
TXK	10	0.016117	0.0706	0.796369	52	6	-0.34537	0.62059	0.81777	0.999936	428	2	-0.34537
MAP3K2	10	0.01731	0.074899	0.797038	53	6	-0.17022	0.97559	0.9788	0.999936	541	1	-0.17022
MINK1	11	0.017608	0.080416	0.824632	54	5	0.0014114	0.30443	0.58933	0.999936	292	4	0.0014114
STK36	10	0.020884	0.088172	0.857397	55	7	-0.13739	0.9061	0.9548	0.999936	523	1	-0.13739
NEK10	10	0.021919	0.092045	0.875931	56	5	-0.15766	0.4287	0.69036	0.999936	356	3	-0.15766
CDK12	10	0.022228	0.093184	0.875931	57	6	-0.20397	0.95294	0.96949	0.999936	534	1	-0.20397
GRK7	10	0.023635	0.098345	0.909287	58	6	-0.13045	0.54515	0.77499	0.999936	394	3	-0.13045
SPEG	20	0.024845	0.12735	0.943341	59	11	-0.13831	0.20744	0.53645	0.999936	227	8	-0.13831
MAPK4	10	0.025135	0.10354	0.913202	60	5	-0.11898	0.19867	0.445	0.999936	219	4	-0.11898
EPHA1	10	0.025704	0.10561	0.913202	61	4	-0.063339	0.33102	0.59892	0.999936	304	4	-0.063339
PLK4	11	0.026502	0.10966	0.913202	62	7	-0.27029	0.41836	0.69208	0.999936	349	3	-0.27029
PIK3CA	10	0.02679	0.10962	0.913202	63	6	-0.21476	0.23495	0.49823	0.999936	250	1	-0.21476
AAK1	10	0.026925	0.1101	0.913202	64	7	-0.19138	0.8978	0.95037	0.999936	519	1	-0.19138
RPL3	5	0.027952	0.085111	0.857193	65	3	-0.4399	0.79561	0.81404	0.999936	486	1	-0.4399
MOS	10	0.028574	0.11589	0.93119	66	6	-0.14199	0.99533	0.99516	0.999936	553	0	-0.14199
GUCY2C	10	0.028592	0.11592	0.93119	67	5	-0.11027	0.19819	0.44438	0.999936	218	3	-0.11027
MARK1	10	0.030864	0.1219	0.943341	68	5	-0.13974	0.30081	0.57012	0.999936	291	3	-0.13974
PAK7	11	0.031858	0.12667	0.943341	69	7	-0.16177	0.11446	0.3211	0.999936	164	4	-0.16177
CAMK1D	10	0.032241	0.1255	0.943341	70	4	0.1155	0.15508	0.37909	0.999936	193	5	0.1155
DYRK2	16	0.032379	0.1454	0.97629	71	9	-0.13506	0.804	0.94465	0.999936	488	4	-0.13506
AATK	11	0.033163	0.13051	0.943341	72	7	-0.15114	0.72562	0.88334	0.999936	468	3	-0.15114
CDC7	10	0.033299	0.12832	0.943341	73	6	-0.23396	0.33179	0.59968	0.999936	305	1	-0.23396
AKT2	12	0.03514	0.1398	0.956283	74	4	0.034377	0.074031	0.24402	0.993042	119	3	0.034377
MYO3B	12	0.035451	0.14073	0.956283	75	7	-0.14661	0.62998	0.84833	0.999936	433	3	-0.14661
MST1R	10	0.035704	0.13446	0.943341	76	5	-0.14321	0.34025	0.60784	0.999936	312	3	-0.14321
MAP3K1	10	0.035746	0.13459	0.943341	77	5	-0.090323	0.42188	0.684	0.999936	351	4	-0.090323
BRSK1	10	0.036063	0.13548	0.943341	78	6	-0.17732	0.2573	0.52747	0.999936	267	3	-0.17732
HGLibA_64429	1	0.036158	0.03611	0.561905	79	1	-0.49213	0.96384	0.96443	0.999936	537	0	-0.49213
MAP3K19	19	0.038764	0.17501	0.999995	80	9	-0.092802	0.37882	0.72274	0.999936	336	6	-0.092802
ROS1	10	0.040294	0.14714	0.976306	81	6	-0.16013	0.69855	0.863	0.999936	456	1	-0.16013
NUP98	5	0.040843	0.11722	0.93119	82	2	-0.10156	0.6086	0.72576	0.999936	423	1	-0.10156
MAPK14	10	0.042652	0.15347	0.999995	83	6	-0.18611	0.78302	0.90355	0.999936	481	2	-0.18611
MAPK3	12	0.0456	0.1689	0.999995	84	3	0.0026296	0.093942	0.28915	0.993042	144	5	0.0026296
ADCK5	10	0.046088	0.16263	0.999995	85	3	-0.0141	0.073772	0.23097	0.993042	118	3	-0.0141
PRKCZ	17	0.048384	0.20112	0.999995	86	9	-0.1588	0.76044	0.93539	0.999936	477	2	-0.1588
PSMB2	5	0.048564	0.13546	0.943341	87	4	-0.27527	0.36502	0.53183	0.999936	329	1	-0.27527
TBCK	13	0.049658	0.19044	0.999995	88	7	-0.1936	0.059609	0.21496	0.993042	101	4	-0.1936
LCK	10	0.052062	0.17778	0.999995	89	4	-0.06419	0.21224	0.46534	0.999936	231	1	-0.06419
MUSK	13	0.052141	0.19762	0.999995	90	4	0.018215	0.17492	0.43918	0.999936	203	3	0.018215
TTK	10	0.054686	0.18415	0.999995	91	6	-0.18484	0.12309	0.32849	0.999936	174	3	-0.18484
EPHA6	32	0.055465	0.25703	0.999995	92	13	0.023752	0.55239	0.88618	0.999936	396	11	0.023752
PLK2	12	0.055624	0.19585	0.999995	93	6	-0.15005	0.38613	0.67698	0.999936	340	3	-0.15005
ALPK3	10	0.05634	0.18832	0.999995	94	6	-0.17322	0.96424	0.97324	0.999936	538	1	-0.17322
CDK15	14	0.057266	0.21372	0.999995	95	8	-0.11212	0.99709	0.99733	0.999936	558	1	-0.11212
SRC	10	0.057361	0.19128	0.999995	96	5	-0.12399	0.87245	0.93882	0.999936	506	2	-0.12399
C9orf96	10	0.057604	0.19174	0.999995	97	6	-0.13039	0.80722	0.91183	0.999936	489	2	-0.13039
PDGFRB	10	0.057928	0.19246	0.999995	98	4	0.0069988	0.21499	0.46953	0.999936	233	4	0.0069988
ANKK1	10	0.059581	0.19646	0.999995	99	2	0.035851	0.88436	0.94404	0.999936	511	1	0.035851
CAMKK1	12	0.063435	0.21686	0.999995	100	5	-0.031913	0.10564	0.31104	0.999936	156	3	-0.031913
NRK	10	0.06467	0.20871	0.999995	101	5	-0.06688	0.9844	0.98488	0.999936	546	1	-0.06688
EEF2K	10	0.065472	0.21082	0.999995	102	6	-0.12024	0.21913	0.47567	0.999936	236	3	-0.12024
PRKG1	18	0.065816	0.25389	0.999995	103	3	0.083421	0.072224	0.26869	0.993042	114	9	0.083421
TNNI3K	10	0.067317	0.21555	0.999995	104	6	-0.16482	0.014992	0.065974	0.74676	49	4	-0.16482
MAPK11	10	0.068028	0.21727	0.999995	105	4	0.070528	0.24101	0.50631	0.999936	258	5	0.070528
SGK1	24	0.068516	0.27961	0.999995	106	9	-0.0075793	0.57745	0.87783	0.999936	408	8	-0.0075793
PKN2	10	0.070843	0.22387	0.999995	107	6	-0.11521	0.10027	0.29052	0.993042	153	4	-0.11521
PXK	10	0.071661	0.22611	0.999995	108	6	-0.12906	0.24156	0.50712	0.999936	259	3	-0.12906
CDK13	10	0.072984	0.22955	0.999995	109	6	-0.2123	0.23834	0.5027	0.999936	255	4	-0.2123
MAPK6	10	0.073772	0.23134	0.999995	110	4	-0.081019	0.054572	0.18316	0.993042	95	3	-0.081019
MTOR	10	0.079466	0.24482	0.999995	111	5	-0.080077	0.44883	0.708	0.999936	364	3	-0.080077
STK39	10	0.080507	0.24733	0.999995	112	5	-0.044032	0.2948	0.56435	0.999936	286	4	-0.044032
PRKAA2	10	0.080912	0.24827	0.999995	113	6	-0.20136	0.51278	0.75726	0.999936	382	2	-0.20136
INSR	11	0.081011	0.25178	0.999995	114	6	-0.16183	0.91399	0.96048	0.999936	525	2	-0.16183
ARAF	17	0.081363	0.28832	0.999995	115	8	-0.098916	0.24952	0.57689	0.999936	263	6	-0.098916
NUAK1	10	0.081424	0.24964	0.999995	116	5	-0.10751	0.34838	0.61599	0.999936	317	4	-0.10751
MAP2K6	10	0.081806	0.25059	0.999995	117	6	-0.11372	0.65745	0.83959	0.999936	443	2	-0.11372
CAMK2A	10	0.082903	0.25314	0.999995	118	4	0.030092	0.71961	0.8755	0.999936	464	2	0.030092
FASTK	15	0.083397	0.28234	0.999995	119	5	-0.028142	0.72291	0.90758	0.999936	467	4	-0.028142
CDK1	16	0.083628	0.2901	0.999995	120	7	-0.10448	0.93323	0.98228	0.999936	528	2	-0.10448
CLK1	14	0.085096	0.28606	0.999995	121	6	0.0015622	0.18189	0.46531	0.999936	209	5	0.0015622
LRRK2	10	0.086008	0.26046	0.999995	122	6	-0.12647	0.4523	0.71101	0.999936	365	2	-0.12647
HGLibA_64396	1	0.086493	0.086825	0.857397	123	1	-0.30139	0.91351	0.914	0.999936	524	0	-0.30139
AURKA	10	0.088516	0.26597	0.999995	124	4	-0.044255	0.40496	0.6685	0.999936	345	4	-0.044255
PRKCA	10	0.08952	0.26785	0.999995	125	5	-0.13926	0.76067	0.89603	0.999936	478	2	-0.13926
RPS6KA5	13	0.089623	0.28539	0.999995	126	5	-0.11224	0.1085	0.32559	0.999936	160	6	-0.11224
MAST3	10	0.092825	0.27509	0.999995	127	5	-0.10867	0.89994	0.9514	0.999936	520	1	-0.10867
TTN	24	0.093918	0.34735	0.999995	128	10	-0.019998	0.28903	0.65861	0.999936	284	7	-0.019998
MYLK3	10	0.094632	0.27905	0.999995	129	4	-0.035327	0.17844	0.41538	0.999936	206	4	-0.035327
NTRK1	13	0.095942	0.29945	0.999995	130	6	-0.16056	0.79179	0.92747	0.999936	485	3	-0.16056
TLK1	20	0.096571	0.33605	0.999995	131	10	-0.11142	0.48166	0.80695	0.999936	375	6	-0.11142
BLK	10	0.096996	0.28412	0.999995	132	4	0.10622	0.090543	0.26987	0.993042	139	6	0.10622
CSF1R	10	0.097002	0.28413	0.999995	133	3	0.048704	0.54093	0.77273	0.999936	391	3	0.048704
TAOK2	12	0.098903	0.30037	0.999995	134	5	-0.06764	0.68396	0.87765	0.999936	452	2	-0.06764
HGLibA_64390	1	0.099413	0.099969	0.909398	135	1	-0.36455	0.90059	0.90162	0.999936	521	0	-0.36455
MAP2K5	14	0.10085	0.31767	0.999995	136	7	-0.091914	0.38286	0.69787	0.999936	337	4	-0.091914
HCK	11	0.10191	0.29669	0.999995	137	6	-0.14122	0.26778	0.54506	0.999936	273	3	-0.14122
HGLibA_64415	1	0.10327	0.10384	0.913202	138	1	-0.45536	0.89673	0.89775	0.999936	518	0	-0.45536
AURKB	16	0.10336	0.33261	0.999995	139	5	-0.11441	0.99921	0.99911	0.999936	562	0	-0.11441
ULK3	10	0.10351	0.29799	0.999995	140	3	0.03522	0.37704	0.64303	0.999936	334	3	0.03522
PLK1	10	0.10397	0.29873	0.999995	141	3	0.032306	0.11205	0.31032	0.999936	162	4	0.032306
RIOK1	20	0.105	0.35576	0.999995	142	10	-0.10822	0.64803	0.89925	0.999936	439	6	-0.10822
CDKL4	10	0.10614	0.30217	0.999995	143	5	-0.12274	0.64167	0.83037	0.999936	437	3	-0.12274
PKMYT1	13	0.10943	0.32817	0.999995	144	7	-0.12755	0.54415	0.80833	0.999936	393	2	-0.12755
FGFR3	15	0.11228	0.34815	0.999995	145	8	-0.11351	0.53786	0.81109	0.999936	390	5	-0.11351
IKBKE	13	0.11299	0.3355	0.999995	146	6	-0.083936	0.60915	0.84277	0.999936	424	1	-0.083936
STK32B	10	0.11317	0.31395	0.999995	147	4	-0.034028	0.26488	0.53479	0.999936	271	2	-0.034028
SMG1	10	0.11369	0.31488	0.999995	148	3	0.036051	0.069764	0.22077	0.993042	111	4	0.036051
HIPK4	10	0.11533	0.31722	0.999995	149	3	-0.039589	0.29577	0.56532	0.999936	289	3	-0.039589
ACVR1C	20	0.11608	0.3803	0.999995	150	8	-0.04786	0.047397	0.20428	0.993042	86	5	-0.04786
RIPK1	10	0.1167	0.3194	0.999995	151	3	0.062414	0.20331	0.452	0.999936	224	4	0.062414
UHMK1	19	0.11689	0.37291	0.999995	152	8	-0.061357	0.19371	0.5111	0.999936	215	5	-0.061357
RPS6KB1	15	0.11746	0.35991	0.999995	153	7	0.095778	0.025333	0.11756	0.8975	62	7	0.095778
ALK	10	0.1182	0.32208	0.999995	154	2	0.1145	0.16976	0.40193	0.999936	201	5	0.1145
PSMC4	5	0.11853	0.25418	0.999995	155	3	-0.22432	0.86845	0.86912	0.999936	505	1	-0.22432
PRKCE	10	0.1197	0.32466	0.999995	156	3	-0.076267	0.21629	0.47136	0.999936	234	2	-0.076267
PRKD2	13	0.12058	0.35158	0.999995	157	7	-0.10833	0.98294	0.99118	0.999936	544	1	-0.10833
PKN1	11	0.12179	0.33627	0.999995	158	6	-0.11749	0.86682	0.94247	0.999936	504	2	-0.11749
NLK	10	0.1231	0.33029	0.999995	159	4	-0.029962	0.27501	0.5452	0.999936	274	4	-0.029962
PIM1	14	0.12455	0.3636	0.999995	160	7	-0.12167	0.65082	0.87065	0.999936	441	3	-0.12167
TYK2	10	0.12797	0.33764	0.999995	161	3	0.086809	0.18055	0.4183	0.999936	208	5	0.086809
PTK6	16	0.12821	0.38238	0.999995	162	8	-0.01204	0.17249	0.46211	0.999936	202	5	-0.01204
STK31	15	0.12966	0.38343	0.999995	163	7	-0.10141	0.22516	0.5304	0.999936	242	4	-0.10141
PINK1	10	0.13385	0.34727	0.999995	164	3	-0.05325	0.27611	0.54653	0.999936	275	3	-0.05325
INSRR	10	0.13533	0.34951	0.999995	165	4	-0.056357	0.2996	0.56911	0.999936	290	2	-0.056357
ADRBK1	10	0.13601	0.35049	0.999995	166	2	0.14501	0.080933	0.24805	0.993042	126	6	0.14501
DMPK	11	0.13665	0.36463	0.999995	167	6	-0.12754	0.93249	0.96931	0.999936	527	2	-0.12754
OBSCN	13	0.13758	0.38488	0.999995	168	7	-0.10776	0.99662	0.99673	0.999936	556	0	-0.10776
ULK4	10	0.13961	0.35649	0.999995	169	3	0.044762	0.16247	0.39075	0.999936	196	4	0.044762
ALPK1	10	0.14251	0.36102	0.999995	170	3	-0.043666	0.95347	0.9696	0.999936	535	1	-0.043666
DCLK1	28	0.14322	0.46483	0.999995	171	11	-0.0011485	0.08463	0.3357	0.999936	132	11	-0.0011485
MASTL	11	0.14536	0.38133	0.999995	172	4	-0.037759	0.31237	0.59874	0.999936	297	3	-0.037759
SGK2	12	0.14692	0.38526	0.999995	173	5	-0.037409	0.81384	0.93089	0.999936	494	3	-0.037409
CDK2	10	0.14719	0.36839	0.999995	174	3	0.044816	0.45944	0.71766	0.999936	368	4	0.044816
PRKG2	10	0.14844	0.37018	0.999995	175	4	-0.00026496	0.66688	0.84512	0.999936	447	2	-0.00026496
CASK	10	0.14916	0.37138	0.999995	176	4	-0.0060268	0.14198	0.35867	0.999936	185	4	-0.0060268
KDR	10	0.15186	0.37541	0.999995	177	5	-0.059729	0.42691	0.68873	0.999936	355	4	-0.059729
LYN	11	0.15359	0.39625	0.999995	178	4	0.040752	0.15953	0.40419	0.999936	195	5	0.040752
DAPK3	10	0.15441	0.37935	0.999995	179	4	-0.021642	0.098693	0.28787	0.993042	151	4	-0.021642
MAPKAPK2	11	0.15514	0.399	0.999995	180	6	-0.1132	0.64086	0.84239	0.999936	436	3	-0.1132
NEK3	15	0.1559	0.42512	0.999995	181	6	-0.086979	0.62625	0.86422	0.999936	432	5	-0.086979
TLK2	12	0.15733	0.40237	0.999995	182	4	-0.11694	0.99817	0.99818	0.999936	559	0	-0.11694
SRMS	10	0.15783	0.38476	0.999995	183	3	0.13082	0.054827	0.18389	0.993042	96	5	0.13082
HGLibA_64391	1	0.15898	0.1586	0.999995	184	1	-0.2469	0.84102	0.84198	0.999936	502	0	-0.2469
SYK	11	0.15921	0.40635	0.999995	185	5	-0.12519	0.0043128	0.023778	0.496689	28	4	-0.12519
PSMD11	5	0.15966	0.31631	0.999995	186	3	-0.30271	0.48914	0.63716	0.999936	376	2	-0.30271
IRAK1	10	0.16037	0.38871	0.999995	187	5	-0.11803	0.99182	0.99161	0.999936	549	0	-0.11803
MAPK15	10	0.16247	0.39191	0.999995	188	5	-0.052737	0.28199	0.55219	0.999936	278	4	-0.052737
LIMK1	13	0.16247	0.42273	0.999995	189	6	-0.067466	0.99194	0.99386	0.999936	550	1	-0.067466
TP53RK	10	0.16374	0.39388	0.999995	190	4	0.022205	0.37114	0.63733	0.999936	332	4	0.022205
MKNK1	15	0.16451	0.43881	0.999995	191	6	0.058217	0.091381	0.30046	0.999936	140	6	0.058217
MYO3A	10	0.16457	0.39518	0.999995	192	4	-0.091983	0.61834	0.8166	0.999936	426	3	-0.091983
LIMK2	12	0.16518	0.41579	0.999995	193	5	-0.0075506	0.36744	0.65923	0.999936	331	5	-0.0075506
EPHA8	13	0.16636	0.42889	0.999995	194	3	0.086562	0.025829	0.11355	0.8975	64	6	0.086562
STK35	10	0.16754	0.39964	0.999995	195	4	-0.060468	0.55488	0.78071	0.999936	398	3	-0.060468
MAPK8	15	0.16772	0.44384	0.999995	196	2	0.11877	0.0020157	0.014229	0.411503	17	7	0.11877
EPHB4	10	0.16853	0.40113	0.999995	197	5	-0.13707	0.5544	0.7804	0.999936	397	3	-0.13707
TRIO	10	0.16868	0.40136	0.999995	198	5	-0.062206	0.72195	0.87709	0.999936	466	3	-0.062206
EPHA2	10	0.16924	0.40222	0.999995	199	3	-0.067775	0.35753	0.62525	0.999936	324	2	-0.067775
CAMK2B	12	0.17029	0.42403	0.999995	200	3	0.059578	0.15702	0.4007	0.999936	194	6	0.059578
MAP3K13	14	0.1703	0.44664	0.999995	201	5	0.15749	0.0054228	0.032494	0.555358	31	9	0.15749
MAST1	10	0.17067	0.40454	0.999995	202	5	-0.1096	0.75579	0.89447	0.999936	476	2	-0.1096
MAPK12	10	0.17233	0.40691	0.999995	203	4	0.044098	0.3359	0.60357	0.999936	309	4	0.044098
FGFR1	15	0.17455	0.45479	0.999995	204	5	-0.032634	0.43782	0.74791	0.999936	359	3	-0.032634
MAPK13	10	0.17689	0.41371	0.999995	205	5	-0.13297	0.31253	0.58129	0.999936	298	2	-0.13297
MAP3K12	14	0.17702	0.45767	0.999995	206	4	0.078746	0.078061	0.26861	0.993042	123	6	0.078746
HIPK2	10	0.17774	0.41527	0.999995	207	3	-0.024019	0.96668	0.97433	0.999936	540	1	-0.024019
NEK2	11	0.17961	0.43403	0.999995	208	5	-0.10998	0.53024	0.7767	0.999936	387	4	-0.10998
ROCK2	10	0.18089	0.41989	0.999995	209	4	0.18094	0.063155	0.20459	0.993042	104	6	0.18094
MATK	12	0.18125	0.44178	0.999995	210	3	0.0093006	0.1325	0.36	0.999936	180	5	0.0093006
HGLibA_64409	1	0.1823	0.18185	0.999995	211	1	-0.29093	0.8177	0.8189	0.999936	497	0	-0.29093
NEK1	14	0.18314	0.46738	0.999995	212	6	-0.072855	0.32582	0.64118	0.999936	303	3	-0.072855
MYLK4	10	0.1845	0.42523	0.999995	213	5	-0.12821	0.99819	0.99796	0.999936	560	0	-0.12821
NTRK2	18	0.18537	0.49281	0.999995	214	3	0.063404	0.032515	0.14875	0.970815	70	8	0.063404
HGLibA_64414	1	0.18549	0.18482	0.999995	215	1	-0.38926	0.81451	0.81572	0.999936	496	0	-0.38926
PNCK	13	0.18581	0.4569	0.999995	216	5	0.050897	0.46399	0.75293	0.999936	369	5	0.050897
JAK1	10	0.18892	0.43158	0.999995	217	2	0.11297	0.11186	0.31004	0.999936	161	5	0.11297
FGR	12	0.18959	0.45533	0.999995	218	4	-0.024703	0.22015	0.50148	0.999936	237	5	-0.024703
HGLibA_64418	1	0.18985	0.18933	0.999995	219	1	-0.1856	0.81015	0.81155	0.999936	493	0	-0.1856
CDC42BPB	10	0.19089	0.43438	0.999995	220	5	-0.073382	0.76584	0.89782	0.999936	479	2	-0.073382
HGLibA_64416	1	0.19136	0.19083	0.999995	221	1	-0.29286	0.80864	0.81028	0.999936	492	0	-0.29286
ERBB3	17	0.19319	0.50015	0.999995	222	6	0.054133	0.37547	0.71271	0.999936	333	7	0.054133
ICK	10	0.19589	0.44141	0.999995	223	5	-0.087548	0.93727	0.96547	0.999936	530	1	-0.087548
WEE1	20	0.19594	0.51938	0.999995	224	7	0.028981	0.04434	0.19409	0.993042	81	7	0.028981
PDPK1	12	0.19621	0.46541	0.999995	225	5	-0.073833	0.99396	0.99425	0.999936	552	1	-0.073833
MAP3K9	10	0.1968	0.44271	0.999995	226	4	-0.013495	0.64556	0.83265	0.999936	438	3	-0.013495
MARK4	10	0.19865	0.44565	0.999995	227	4	0.053993	0.020423	0.086231	0.853229	54	5	0.053993
EPHB3	10	0.19953	0.4471	0.999995	228	5	-0.10524	0.88168	0.94284	0.999936	510	1	-0.10524
MET	10	0.19997	0.44781	0.999995	229	3	-0.049678	0.83196	0.92155	0.999936	498	2	-0.049678
MAPK10	17	0.20025	0.511	0.999995	230	6	-0.054955	0.60451	0.86838	0.999936	420	3	-0.054955
DYRK1B	11	0.20085	0.46159	0.999995	231	5	-0.076951	0.75249	0.89687	0.999936	475	2	-0.076951
PDK2	22	0.20285	0.54105	0.999995	232	10	-0.0154	0.2502	0.60464	0.999936	264	8	-0.0154
TSSK1B	10	0.20317	0.45237	0.999995	233	4	-0.11057	0.76635	0.89792	0.999936	480	2	-0.11057
LATS2	10	0.20317	0.45238	0.999995	234	3	0.11288	0.13996	0.35555	0.999936	184	5	0.11288
CDK11A	11	0.20446	0.46618	0.999995	235	4	-0.084647	0.23823	0.50813	0.999936	253	3	-0.084647
CDKL1	10	0.2049	0.455	0.999995	236	5	-0.098456	0.43375	0.69493	0.999936	358	3	-0.098456
RIPK2	10	0.20543	0.45568	0.999995	237	4	-0.052861	0.79084	0.90599	0.999936	483	2	-0.052861
PRKACG	10	0.20659	0.45736	0.999995	238	5	-0.11027	0.7056	0.86666	0.999936	458	2	-0.11027
OXSR1	10	0.20681	0.45767	0.999995	239	3	-0.06318	0.5468	0.77595	0.999936	395	2	-0.06318
TEC	10	0.20956	0.46183	0.999995	240	3	0.099491	0.12119	0.32508	0.999936	171	4	0.099491
ULK2	11	0.20984	0.47295	0.999995	241	4	0.21992	0.069894	0.22688	0.993042	112	6	0.21992
RPS6KC1	10	0.2146	0.46948	0.999995	242	4	-0.013813	0.20953	0.46128	0.999936	229	3	-0.013813
STK33	10	0.21479	0.46976	0.999995	243	5	-0.12547	0.5301	0.76679	0.999936	386	2	-0.12547
PLK5	10	0.21898	0.47593	0.999995	244	3	0.0094064	0.36004	0.62751	0.999936	325	4	0.0094064
TRPM6	12	0.22015	0.50204	0.999995	245	2	0.053844	0.20563	0.47977	0.999936	225	6	0.053844
DCLK3	10	0.22567	0.48605	0.999995	246	4	-0.071742	0.47864	0.73405	0.999936	374	2	-0.071742
RPS6KL1	10	0.23093	0.49325	0.999995	247	5	-0.075834	0.23023	0.49208	0.999936	246	4	-0.075834
GRK5	10	0.23102	0.49343	0.999995	248	4	-0.062647	0.649	0.83468	0.999936	440	3	-0.062647
ATR	10	0.23231	0.49502	0.999995	249	2	-0.085383	0.09393	0.2775	0.993042	143	2	-0.085383
CDK11B	10	0.23343	0.49654	0.999995	250	5	-0.11086	0.69798	0.86271	0.999936	455	1	-0.11086
TYRO3	10	0.2342	0.49757	0.999995	251	4	-0.13963	0.45442	0.71282	0.999936	367	3	-0.13963
DYRK4	10	0.23705	0.50128	0.999995	252	3	0.006884	0.90205	0.95236	0.999936	522	2	0.006884
NRBP1	10	0.23963	0.50457	0.999995	253	3	0.058868	0.35097	0.61869	0.999936	319	4	0.058868
CDKL3	13	0.24167	0.53436	0.999995	254	4	0.0020728	0.79776	0.92937	0.999936	487	3	0.0020728
PTK2	10	0.24173	0.50757	0.999995	255	5	-0.16434	0.34681	0.61422	0.999936	316	2	-0.16434
CDK3	10	0.24283	0.50899	0.999995	256	4	-0.063733	0.62339	0.81959	0.999936	431	2	-0.063733
ULK1	10	0.24283	0.50899	0.999995	257	5	-0.060249	0.1197	0.32281	0.999936	170	3	-0.060249
CDK14	10	0.24543	0.51251	0.999995	258	4	0.022302	0.55819	0.7827	0.999936	400	3	0.022302
RNASEL	10	0.24546	0.51252	0.999995	259	5	-0.059144	0.065894	0.21161	0.993042	109	4	-0.059144
EPHA5	11	0.24626	0.51992	0.999995	260	4	0.011029	0.073711	0.23514	0.993042	117	5	0.011029
FGFR4	14	0.2491	0.55393	0.999995	261	5	-0.00059567	0.74431	0.91366	0.999936	471	4	-0.00059567
CHUK	10	0.24931	0.51776	0.999995	262	3	-0.0064784	0.18753	0.42886	0.999936	210	2	-0.0064784
ROR1	17	0.25107	0.58123	0.999995	263	5	0.22025	0.015152	0.081981	0.842103	50	9	0.22025
MAP3K14	10	0.25164	0.52075	0.999995	264	5	-0.059983	0.26474	0.53467	0.999936	270	3	-0.059983
MKNK2	10	0.25255	0.52214	0.999995	265	3	-0.065754	0.83527	0.92288	0.999936	499	2	-0.065754
ROR2	10	0.25321	0.52308	0.999995	266	2	0.034579	0.21088	0.46342	0.999936	230	3	0.034579
CSNK1G1	10	0.25579	0.52678	0.999995	267	3	-0.017649	0.37865	0.64461	0.999936	335	3	-0.017649
PIK3R4	10	0.25633	0.52759	0.999995	268	5	-0.11763	0.93864	0.96569	0.999936	531	1	-0.11763
EIF2AK2	10	0.26059	0.53347	0.999995	269	5	-0.082198	0.61919	0.81704	0.999936	427	1	-0.082198
CDK4	10	0.26092	0.53397	0.999995	270	3	0.058554	0.24722	0.51468	0.999936	262	5	0.058554
MAP4K2	10	0.26103	0.53409	0.999995	271	4	0.052485	0.10615	0.3001	0.999936	157	4	0.052485
CAMK2G	12	0.26116	0.55002	0.999995	272	4	0.065287	0.20925	0.48557	0.999936	228	6	0.065287
CDK8	10	0.2652	0.53865	0.999995	273	3	0.0012672	0.034046	0.12922	0.8975	73	3	0.0012672
DDR1	13	0.26992	0.57105	0.999995	274	3	0.062136	0.21384	0.4953	0.999936	232	5	0.062136
STK32A	18	0.27577	0.61445	0.999995	275	5	0.16323	0.026516	0.12832	0.8975	66	9	0.16323
KALRN	25	0.27717	0.65255	0.999995	276	9	-0.038883	0.54134	0.86495	0.999936	392	6	-0.038883
ITK	10	0.27736	0.55099	0.999995	277	3	0.053528	0.51554	0.75862	0.999936	385	3	0.053528
STK25	16	0.27899	0.60579	0.999995	278	7	-0.064601	0.34672	0.6778	0.999936	315	3	-0.064601
CLK2	10	0.28443	0.55729	0.999995	279	3	0.052825	0.35046	0.61823	0.999936	318	4	0.052825
STK17B	10	0.28923	0.56202	0.999995	280	4	0.056035	0.13903	0.354	0.999936	183	4	0.056035
TRIB3	10	0.29031	0.56291	0.999995	281	2	0.036548	0.034305	0.12986	0.8975	74	4	0.036548
NEK6	17	0.29336	0.62865	0.999995	282	6	-0.038469	0.49459	0.80004	0.999936	379	4	-0.038469
HIPK1	23	0.2939	0.66361	0.999995	283	7	0.013094	0.057936	0.24742	0.993042	100	9	0.013094
STK32C	10	0.29471	0.56713	0.999995	284	2	-0.0032878	0.69685	0.862	0.999936	453	3	-0.0032878
MELK	20	0.29684	0.64952	0.999995	285	5	0.10916	0.052292	0.21973	0.993042	94	10	0.10916
TSSK6	10	0.29781	0.57015	0.999995	286	4	0.012261	0.1478	0.36796	0.999936	188	4	0.012261
STK3	19	0.30172	0.64687	0.999995	287	7	-0.1176	0.58209	0.86213	0.999936	411	3	-0.1176
SGK494	10	0.30338	0.57501	0.999995	288	3	-0.035646	0.80785	0.91204	0.999936	491	2	-0.035646
CAMK2D	10	0.30386	0.5754	0.999995	289	4	-0.046618	0.092474	0.27408	0.993042	141	4	-0.046618
RPS6KB2	10	0.30796	0.57953	0.999995	290	3	0.1404	0.088824	0.26644	0.993042	136	6	0.1404
SGK3	11	0.30944	0.5961	0.999995	291	3	-0.041008	0.72813	0.88471	0.999936	469	2	-0.041008
SRPK1	10	0.31527	0.58658	0.999995	292	2	0.024089	0.70859	0.86848	0.999936	461	3	0.024089
RYK	10	0.31956	0.59027	0.999995	293	4	0.0095054	0.080198	0.24621	0.993042	125	4	0.0095054
LMTK2	10	0.32	0.59071	0.999995	294	4	0.0085072	0.12853	0.3369	0.999936	175	4	0.0085072
HGLibA_64384	1	0.32072	0.32113	0.999995	295	1	-0.17977	0.67928	0.68075	0.999936	449	0	-0.17977
HGLibA_64430	1	0.32257	0.32275	0.999995	296	1	-0.12253	0.67743	0.67908	0.999936	448	0	-0.12253
PEAK1	10	0.32448	0.59494	0.999995	297	3	0.078414	0.088766	0.26628	0.993042	135	5	0.078414
PHKG2	11	0.32775	0.61613	0.999995	298	5	-0.061044	0.33437	0.62361	0.999936	308	3	-0.061044
PHKG1	12	0.32843	0.62074	0.999995	299	4	-0.033378	0.49139	0.75726	0.999936	377	2	-0.033378
MAP2K1	10	0.33191	0.60207	0.999995	300	4	0.10021	0.097433	0.28529	0.993042	149	6	0.10021
ABL2	19	0.33257	0.68152	0.999995	301	5	0.044	0.038533	0.17332	0.99162	75	9	0.044
STK16	10	0.34127	0.61102	0.999995	302	3	0.022188	0.68322	0.85442	0.999936	450	3	0.022188
TIE1	10	0.34382	0.61347	0.999995	303	3	-0.037026	0.085207	0.25861	0.993042	133	4	-0.037026
RIOK3	10	0.34453	0.6142	0.999995	304	2	0.074121	0.46539	0.72237	0.999936	370	4	0.074121
CDKL5	11	0.34736	0.63903	0.999995	305	5	-0.11655	0.60544	0.82579	0.999936	422	2	-0.11655
SIK1	10	0.35234	0.62223	0.999995	306	2	0.004297	0.71398	0.87195	0.999936	463	3	0.004297
CIT	12	0.3546	0.64724	0.999995	307	5	-0.057127	0.30662	0.59674	0.999936	294	4	-0.057127
BUB1	12	0.35694	0.64968	0.999995	308	4	0.20044	0.20699	0.48204	0.999936	226	5	0.20044
CLK3	12	0.35739	0.65004	0.999995	309	5	-0.023879	0.23331	0.51625	0.999936	248	2	-0.023879
CAMKV	10	0.35814	0.62764	0.999995	310	3	0.046336	0.1193	0.32213	0.999936	168	5	0.046336
MAPK9	17	0.35826	0.69602	0.999995	311	2	0.17988	0.0064202	0.039725	0.605541	33	11	0.17988
GRK1	10	0.35914	0.62848	0.999995	312	4	-0.0060135	0.88164	0.94283	0.999936	509	2	-0.0060135
PLK3	10	0.36272	0.6314	0.999995	313	3	0.10915	0.22844	0.48946	0.999936	245	5	0.10915
CSNK2A3	7	0.36748	0.58901	0.999995	314	3	-0.12615	0.31205	0.53336	0.999936	296	3	-0.12615
HGLibA_64424	1	0.36787	0.36819	0.999995	315	0	-0.08598	0.63213	0.63458	0.999936	435	0	-0.08598
CDK17	10	0.36788	0.63607	0.999995	316	3	0.015063	0.85056	0.92899	0.999936	503	2	0.015063
MAP2K3	12	0.36888	0.66157	0.999995	317	5	-0.077563	0.28231	0.57051	0.999936	279	2	-0.077563
CSNK1G2	10	0.37095	0.63883	0.999995	318	3	0.06069	0.13385	0.34565	0.999936	181	4	0.06069
TESK1	10	0.37154	0.63944	0.999995	319	3	-0.059371	0.24479	0.51143	0.999936	261	3	-0.059371
NIM1	10	0.37179	0.63968	0.999995	320	3	-0.045428	0.98412	0.98462	0.999936	545	1	-0.045428
ERN2	10	0.37222	0.64023	0.999995	321	4	-0.017638	0.36661	0.63315	0.999936	330	3	-0.017638
CSNK2A2	10	0.37308	0.64103	0.999995	322	4	0.0048954	0.023241	0.096819	0.862211	58	3	0.0048954
PDIK1L	10	0.37425	0.64215	0.999995	323	4	0.12363	0.098039	0.28656	0.993042	150	6	0.12363
TRIB1	10	0.37594	0.64362	0.999995	324	3	0.011594	0.20054	0.44804	0.999936	220	4	0.011594
HGLibA_64401	1	0.37727	0.37773	0.999995	325	0	-0.099759	0.62273	0.62464	0.999936	429	0	-0.099759
CLK4	10	0.37923	0.64675	0.999995	326	3	-0.059592	0.30982	0.57851	0.999936	295	4	-0.059592
AKT1	12	0.38179	0.67351	0.999995	327	4	-0.087119	0.95675	0.98168	0.999936	536	1	-0.087119
CHEK1	12	0.38334	0.67503	0.999995	328	5	-0.17879	0.57713	0.81385	0.999936	407	4	-0.17879
NEK9	10	0.38355	0.65085	0.999995	329	4	-0.070462	0.43791	0.69855	0.999936	360	4	-0.070462
EGFR	15	0.3837	0.69968	0.999995	330	6	0.097965	0.30473	0.62205	0.999936	293	6	0.097965
SIK2	10	0.38597	0.6532	0.999995	331	2	-0.011405	0.064333	0.20739	0.993042	105	3	-0.011405
EPHB1	10	0.39221	0.65901	0.999995	332	1	0.25383	0.0065521	0.033782	0.560384	34	7	0.25383
HGLibA_64432	1	0.39589	0.39629	0.999995	333	0	-0.068446	0.60411	0.6058	0.999936	419	0	-0.068446
STK38	10	0.39623	0.6621	0.999995	334	2	0.15942	0.08307	0.25328	0.993042	129	6	0.15942
HGLibA_64427	1	0.3974	0.39791	0.999995	335	0	-0.068859	0.6026	0.60425	0.999936	418	0	-0.068859
PSKH2	10	0.39817	0.66364	0.999995	336	3	0.058426	0.53122	0.76739	0.999936	388	3	0.058426
HGLibA_64397	1	0.39841	0.39891	0.999995	337	0	-0.12332	0.60159	0.60318	0.999936	417	0	-0.12332
ADCK4	14	0.39847	0.71138	0.999995	338	2	-0.00061669	0.89013	0.96481	0.999936	515	2	-0.00061669
PAK6	10	0.40039	0.66552	0.999995	339	4	-0.0045955	0.2389	0.50334	0.999936	256	3	-0.0045955
HGLibA_64387	1	0.4026	0.40273	0.999995	340	0	-0.052334	0.5974	0.59885	0.999936	416	0	-0.052334
RPS6KA4	10	0.40915	0.67337	0.999995	341	3	-0.01112	0.57006	0.78939	0.999936	404	2	-0.01112
HGLibA_64422	1	0.40931	0.40955	0.999995	342	0	-0.0592	0.59069	0.59168	0.999936	413	0	-0.0592
IRAK4	19	0.41245	0.75211	0.999995	343	4	0.12193	0.025374	0.12405	0.8975	63	11	0.12193
EPHA3	16	0.41513	0.73484	0.999995	344	5	-0.0021182	0.46825	0.77487	0.999936	372	6	-0.0021182
CDK9	10	0.41684	0.68048	0.999995	345	4	0.027272	0.15211	0.37454	0.999936	191	4	0.027272
NEK7	10	0.4192	0.68237	0.999995	346	4	-0.091086	0.28035	0.55057	0.999936	277	3	-0.091086
PAK1	11	0.41949	0.69544	0.999995	347	3	-0.0022035	0.78915	0.91627	0.999936	482	3	-0.0022035
KPNB1	5	0.43227	0.59028	0.999995	348	2	-0.11666	0.56563	0.7046	0.999936	403	1	-0.11666
FLT1	22	0.434	0.78359	0.999995	349	5	0.16649	0.008667	0.057149	0.703243	37	13	0.16649
CDK7	10	0.43862	0.69995	0.999995	350	3	-0.039842	0.40176	0.66548	0.999936	343	4	-0.039842
PRKCB	10	0.43976	0.70096	0.999995	351	3	0.026477	0.88466	0.94418	0.999936	512	2	0.026477
TSSK4	11	0.4407	0.711	0.999995	352	3	0.089773	0.09592	0.2834	0.993042	147	5	0.089773
TNK1	10	0.44937	0.70909	0.999995	353	4	-0.023659	0.18894	0.43081	0.999936	212	3	-0.023659
MAPKAPK3	12	0.45439	0.73582	0.999995	354	3	0.043069	0.10834	0.31603	0.999936	159	5	0.043069
ADCK2	10	0.45477	0.71375	0.999995	355	3	-0.0022014	0.29523	0.56483	0.999936	287	4	-0.0022014
CAMK1	10	0.45578	0.71448	0.999995	356	4	0.18797	0.046187	0.16206	0.99162	83	6	0.18797
HGLibA_64385	1	0.46233	0.46229	0.999995	357	0	-0.028572	0.53767	0.53737	0.999936	389	0	-0.028572
ABL1	10	0.46405	0.72164	0.999995	358	3	0.071425	0.064842	0.2086	0.993042	106	4	0.071425
ADCK3	10	0.46557	0.72302	0.999995	359	3	0.15914	0.011903	0.055178	0.703243	44	7	0.15914
FGFR2	17	0.46947	0.78515	0.999995	360	5	0.055935	0.17539	0.47102	0.999936	204	5	0.055935
SCYL2	10	0.46951	0.72654	0.999995	361	3	0.084101	0.023811	0.098919	0.862211	59	5	0.084101
FRK	10	0.47195	0.72868	0.999995	362	3	0.004216	0.70665	0.86725	0.999936	459	3	0.004216
HUNK	10	0.47454	0.73087	0.999995	363	4	-0.047327	0.1167	0.3175	0.999936	166	3	-0.047327
WEE2	10	0.47545	0.73166	0.999995	364	4	-0.01343	0.79177	0.90639	0.999936	484	2	-0.01343
PDK4	10	0.47621	0.73221	0.999995	365	3	0.18159	0.0078308	0.039131	0.605541	35	6	0.18159
BMPR1B	10	0.47728	0.73314	0.999995	366	4	-0.009745	0.22511	0.48477	0.999936	241	4	-0.009745
ACVR1B	13	0.47775	0.76449	0.999995	367	2	0.18287	0.013505	0.069283	0.766185	46	8	0.18287
NTRK3	10	0.48047	0.73572	0.999995	368	4	-0.07327	0.57789	0.79376	0.999936	409	2	-0.07327
MAST2	10	0.48106	0.7363	0.999995	369	3	0.043519	0.66063	0.84177	0.999936	444	2	0.043519
RPL11	5	0.48194	0.6322	0.999995	370	2	0.05824	0.5591	0.69939	0.999936	402	2	0.05824
NEK5	10	0.48412	0.73863	0.999995	371	4	0.088339	0.071802	0.22606	0.993042	113	4	0.088339
HGLibA_64403	1	0.48465	0.48463	0.999995	372	0	-0.0080727	0.51535	0.51507	0.999936	384	0	-0.0080727
HGLibA_64404	1	0.48532	0.48533	0.999995	373	0	-0.012046	0.51468	0.51434	0.999936	383	0	-0.012046
PRKAA1	12	0.48553	0.75596	0.999995	374	4	-0.02832	0.83642	0.94104	0.999936	500	3	-0.02832
PDK1	13	0.48579	0.77101	0.999995	375	5	-0.054493	0.43124	0.72492	0.999936	357	5	-0.054493
ACVRL1	10	0.49219	0.74599	0.999995	376	3	0.06243	0.10006	0.29026	0.993042	152	3	0.06243
CDK20	11	0.49658	0.75299	0.999995	377	2	0.097341	0.12179	0.33568	0.999936	172	6	0.097341
CSNK1A1L	10	0.49778	0.75064	0.999995	378	4	-0.0069088	0.022346	0.09357	0.860741	55	4	-0.0069088
MARK3	11	0.5015	0.75653	0.999995	379	2	0.097249	0.14572	0.38177	0.999936	186	6	0.097249
NEK4	13	0.50349	0.78555	0.999995	380	4	0.24577	0.0030095	0.019122	0.431397	24	8	0.24577
DAPK1	10	0.50392	0.75567	0.999995	381	3	0.049117	0.7353	0.88528	0.999936	470	3	0.049117
VRK3	14	0.50809	0.78914	0.999995	382	3	0.13165	0.010766	0.057357	0.703243	42	7	0.13165
BCKDK	11	0.51025	0.76264	0.999995	383	3	-0.056815	0.35572	0.6428	0.999936	322	2	-0.056815
ZAP70	20	0.51273	0.8283	0.999995	384	5	0.066158	0.63121	0.89216	0.999936	434	6	0.066158
STK11	10	0.51278	0.76045	0.999995	385	1	0.30645	0.0020695	0.01199	0.397798	18	6	0.30645
RIPK4	10	0.51628	0.76216	0.999995	386	3	0.0061993	0.60487	0.8092	0.999936	421	2	0.0061993
PASK	12	0.51782	0.77686	0.999995	387	4	0.05591	0.19171	0.45814	0.999936	214	4	0.05591
ACVR2B	10	0.51792	0.76306	0.999995	388	3	-0.0048293	0.99323	0.99312	0.999936	551	0	-0.0048293
PKDCC	10	0.51889	0.76357	0.999995	389	3	-0.018182	0.60934	0.81176	0.999936	425	3	-0.018182
IRAK3	11	0.52304	0.77221	0.999995	390	3	0.049211	0.42509	0.69711	0.999936	353	4	0.049211
SRPK3	11	0.5241	0.77311	0.999995	391	3	0.015135	0.14696	0.38393	0.999936	187	3	0.015135
RIPK3	10	0.53813	0.77394	0.999995	392	3	-0.039121	0.70699	0.86752	0.999936	460	1	-0.039121
CDK16	14	0.53892	0.81061	0.999995	393	5	0.029171	0.11463	0.34309	0.999936	165	6	0.029171
CDC42BPA	12	0.54302	0.7931	0.999995	394	4	-0.079488	0.15306	0.39424	0.999936	192	2	-0.079488
EPHA10	20	0.54429	0.84718	0.999995	395	3	0.11263	0.030778	0.14793	0.970815	67	11	0.11263
HGLibA_64393	1	0.54723	0.54758	0.999995	396	0	0.029806	0.45277	0.45281	0.999936	366	0	0.029806
MST4	17	0.54869	0.83742	0.999995	397	2	0.23436	0.0035855	0.024917	0.501895	27	10	0.23436
KIT	10	0.55008	0.78051	0.999995	398	2	0.097586	0.032856	0.12619	0.8975	71	6	0.097586
HGLibA_64410	1	0.55361	0.55414	0.999995	399	0	0.037236	0.44639	0.44635	0.999936	363	0	0.037236
DYRK3	11	0.55901	0.79853	0.999995	400	4	-0.028046	0.39124	0.67126	0.999936	342	4	-0.028046
ZAK	15	0.56427	0.82873	0.999995	401	4	0.95107	0.28824	0.60542	0.999936	283	3	0.95107
PBK	10	0.56621	0.78974	0.999995	402	2	0.20859	0.024224	0.10038	0.862211	60	6	0.20859
STK17A	10	0.56731	0.79035	0.999995	403	3	-0.003984	0.051326	0.17497	0.99162	88	4	-0.003984
NEK8	10	0.56951	0.79138	0.999995	404	3	0.096171	0.15206	0.3745	0.999936	190	4	0.096171
HGLibA_64399	1	0.57324	0.57397	0.999995	405	0	0.048882	0.42676	0.42701	0.999936	354	0	0.048882
BRSK2	17	0.57514	0.85338	0.999995	406	6	-0.021483	0.0029648	0.021163	0.459067	23	7	-0.021483
GUCY2D	10	0.57866	0.79637	0.999995	407	1	0.034493	0.21847	0.4747	0.999936	235	4	0.034493
HGLibA_64426	1	0.5828	0.58387	0.999995	408	0	0.041144	0.4172	0.41743	0.999936	348	0	0.041144
DCLK2	10	0.59107	0.8035	0.999995	409	3	0.038723	0.22567	0.48568	0.999936	243	3	0.038723
BMPR1A	10	0.59384	0.80511	0.999995	410	3	-0.0073927	0.41318	0.67594	0.999936	346	4	-0.0073927
TRPM7	10	0.60071	0.8089	0.999995	411	3	0.13842	0.052243	0.17746	0.99162	93	6	0.13842
TEK	10	0.60117	0.80907	0.999995	412	3	0.14068	0.07474	0.23338	0.993042	121	5	0.14068
ACVR2A	13	0.60269	0.8408	0.999995	413	3	0.096673	0.10619	0.32063	0.999936	158	7	0.096673
MAK	12	0.60307	0.83166	0.999995	414	4	0.038211	0.75016	0.90433	0.999936	474	2	0.038211
ALPK2	10	0.6085	0.81294	0.999995	415	1	0.14481	0.081448	0.24939	0.993042	127	6	0.14481
HGLibA_64411	1	0.61669	0.61857	0.999995	416	0	0.07254	0.38331	0.3838	0.999936	338	0	0.07254
AURKC	10	0.61699	0.81743	0.999995	417	3	0.039707	0.13502	0.3474	0.999936	182	5	0.039707
WNK4	10	0.62089	0.81947	0.999995	418	3	-0.10686	0.051799	0.17641	0.99162	91	2	-0.10686
RPS6KA2	12	0.62352	0.84469	0.999995	419	3	0.054874	0.076368	0.25007	0.993042	122	4	0.054874
PSKH1	10	0.62811	0.82344	0.999995	420	3	0.1464	0.040486	0.14668	0.970815	77	6	0.1464
MAST4	24	0.63007	0.9046	0.999995	421	5	0.068672	0.16606	0.49028	0.999936	198	11	0.068672
MAPKAPK5	10	0.63299	0.82665	0.999995	422	3	-0.010943	0.23221	0.49461	0.999936	247	4	-0.010943
HGLibA_64386	1	0.63867	0.64121	0.999995	423	0	0.084746	0.36133	0.36145	0.999936	326	0	0.084746
PRPF4B	10	0.64513	0.83372	0.999995	424	3	0.024791	0.38582	0.65163	0.999936	339	4	0.024791
PRKCG	10	0.64583	0.83404	0.999995	425	3	0.025054	0.227	0.48738	0.999936	244	3	0.025054
AMHR2	14	0.64968	0.87208	0.999995	426	4	0.086679	0.051491	0.19707	0.993042	90	7	0.086679
ERN1	10	0.65071	0.83703	0.999995	427	3	0.20015	0.0033314	0.018944	0.431397	26	6	0.20015
LATS1	12	0.6578	0.86681	0.999995	428	3	0.032202	0.044839	0.16632	0.99162	82	5	0.032202
TSSK3	10	0.66	0.8424	0.999995	429	1	0.076437	0.033739	0.12849	0.8975	72	5	0.076437
MAP4K3	10	0.66132	0.84316	0.999995	430	3	0.002236	0.66467	0.8437	0.999936	445	3	0.002236
HGLibA_64420	1	0.66367	0.66599	0.999995	431	0	0.10152	0.33633	0.33663	0.999936	310	1	0.10152
AXL	16	0.66378	0.88953	0.999995	432	4	0.082862	0.055312	0.21551	0.993042	97	8	0.082862
DDR2	10	0.66551	0.8454	0.999995	433	3	0.12006	0.16397	0.39307	0.999936	197	5	0.12006
PIK3CG	10	0.6663	0.84594	0.999995	434	1	0.23318	0.0085317	0.041756	0.616745	36	7	0.23318
TNIK	15	0.6668	0.8877	0.999995	435	4	0.072652	0.2231	0.5275	0.999936	238	6	0.072652
NRBP2	10	0.67587	0.85108	0.999995	436	3	0.21448	0.038561	0.14148	0.961399	76	6	0.21448
SBK2	10	0.67847	0.85247	0.999995	437	2	0.0065099	0.41867	0.68096	0.999936	350	4	0.0065099
COPB1	5	0.682	0.75766	0.999995	438	1	0.36946	0.010071	0.03606	0.581085	40	3	0.36946
HGLibA_64433	1	0.68398	0.6855	0.999995	439	0	0.23687	0.31602	0.31621	0.999936	300	1	0.23687
ADRBK2	10	0.68695	0.85727	0.999995	440	1	0.51802	0.00024274	0.049527	0.000399	6	8	0.51802
PAK3	14	0.69427	0.89168	0.999995	441	3	0.12748	0.019718	0.094442	0.860741	52	9	0.12748
MAP3K10	10	0.69689	0.86263	0.999995	442	3	0.020508	0.046545	0.16302	0.99162	84	4	0.020508
CSNK2A1	17	0.69723	0.91003	0.999995	443	2	0.087586	0.2018	0.51309	0.999936	221	7	0.087586
BMX	10	0.70158	0.86523	0.999995	444	3	0.0070428	0.32093	0.58923	0.999936	301	4	0.0070428
GAK	10	0.7017	0.86527	0.999995	445	3	0.15136	0.090159	0.26914	0.993042	138	6	0.15136
MAP3K5	10	0.70195	0.86539	0.999995	446	3	0.07966	0.1318	0.34216	0.999936	179	5	0.07966
PDK3	10	0.70393	0.86633	0.999995	447	3	-0.057505	0.99084	0.99074	0.999936	547	0	-0.057505
CDC42BPG	10	0.7042	0.86646	0.999995	448	2	0.042951	0.23941	0.50405	0.999936	257	4	0.042951
HGLibA_64395	1	0.70461	0.70563	0.999995	449	0	0.11558	0.29539	0.29611	0.999936	288	1	0.11558
MYLK2	10	0.70644	0.86752	0.999995	450	2	0.079186	0.28233	0.55244	0.999936	280	4	0.079186
BTK	10	0.70755	0.86833	0.999995	451	2	0.19996	0.0027498	0.015715	0.411503	21	8	0.19996
IRAK2	10	0.7099	0.86977	0.999995	452	3	0.056625	0.33191	0.59977	0.999936	306	4	0.056625
NPR1	10	0.71751	0.87448	0.999995	453	2	0.12774	0.064894	0.20876	0.993042	107	5	0.12774
HGLibA_64413	1	0.7224	0.72379	0.999995	454	0	0.14173	0.2776	0.27826	0.993042	276	1	0.14173
FER	10	0.72293	0.87792	0.999995	455	2	0.044961	0.57557	0.79237	0.999936	406	2	0.044961
GUCY2F	10	0.72495	0.87938	0.999995	456	3	0.084882	0.083894	0.25532	0.993042	130	4	0.084882
MOK	12	0.72904	0.89741	0.999995	457	2	0.078244	0.20308	0.47577	0.999936	223	6	0.078244
FLT4	10	0.72941	0.88193	0.999995	458	3	0.095093	0.062752	0.20361	0.993042	103	5	0.095093
CSNK1D	10	0.73354	0.88447	0.999995	459	2	0.078087	0.086225	0.26071	0.993042	134	4	0.078087
HGLibA_64402	1	0.73482	0.73611	0.999995	460	0	0.17819	0.26518	0.26582	0.993042	272	1	0.17819
PTK7	15	0.73494	0.9135	0.999995	461	3	0.044445	0.32325	0.64046	0.999936	302	6	0.044445
EPHB2	10	0.74002	0.88833	0.999995	462	3	0.14424	0.011113	0.052077	0.683058	43	7	0.14424
ADCK1	11	0.7405	0.89162	0.999995	463	3	0.04999	0.33309	0.62221	0.999936	307	4	0.04999
ROCK1	10	0.7419	0.88951	0.999995	464	2	-0.028148	0.29348	0.56311	0.999936	285	3	-0.028148
HGLibA_64400	1	0.74438	0.74593	0.999995	465	0	0.14367	0.25562	0.25567	0.993042	266	1	0.14367
CSNK1E	10	0.74505	0.89137	0.999995	466	3	-0.051588	0.061168	0.19969	0.993042	102	3	-0.051588
YES1	10	0.74541	0.89152	0.999995	467	3	0.060542	0.23427	0.49731	0.999936	249	4	0.060542
TAOK3	10	0.7462	0.89196	0.999995	468	2	0.13924	0.073484	0.23025	0.993042	116	6	0.13924
CAMK1G	10	0.74719	0.89256	0.999995	469	3	-0.047764	0.89408	0.94866	0.999936	516	1	-0.047764
STK4	10	0.74736	0.89265	0.999995	470	2	0.070302	0.34518	0.61252	0.999936	314	3	0.070302
CDK5	14	0.74812	0.91592	0.999995	471	4	0.059748	0.4962	0.77956	0.999936	381	5	0.059748
HGLibA_64408	1	0.74891	0.75027	0.999995	472	0	0.26397	0.25109	0.25089	0.993042	265	1	0.26397
TEX14	10	0.76363	0.89918	0.999995	473	2	0.010648	0.35734	0.62504	0.999936	323	4	0.010648
GRK6	12	0.76791	0.9126	0.999995	474	3	0.22833	0.0099699	0.050492	0.678039	39	8	0.22833
CDK18	11	0.76957	0.90657	0.999995	475	2	-0.057879	0.74884	0.89502	0.999936	472	1	-0.057879
RIOK2	11	0.7754	0.90939	0.999995	476	2	0.0052442	0.22497	0.49127	0.999936	240	4	0.0052442
PRKCI	10	0.77614	0.90305	0.999995	477	1	0.084887	0.17878	0.41579	0.999936	207	5	0.084887
PDGFRA	10	0.78539	0.90624	0.999995	478	2	0.047261	0.19097	0.43374	0.999936	213	5	0.047261
MAP3K3	11	0.79318	0.91839	0.999995	479	2	0.12875	0.018271	0.08212	0.842103	51	6	0.12875
MAP4K4	16	0.79725	0.94327	0.999995	480	4	0.055978	0.082033	0.28472	0.993042	128	5	0.055978
MAP3K6	10	0.79784	0.91035	0.999995	481	2	0.13901	0.078266	0.24196	0.993042	124	6	0.13901
HGLibA_64406	1	0.80461	0.80662	0.999995	482	0	0.15441	0.19539	0.19487	0.993042	216	1	0.15441
TBK1	10	0.80487	0.9128	0.999995	483	2	0.042065	0.66547	0.84432	0.999936	446	2	0.042065
TGFBR1	14	0.80738	0.94014	0.999995	484	2	0.20158	0.0091387	0.050047	0.678039	38	9	0.20158
HGLibA_64398	1	0.81116	0.81264	0.999995	485	0	0.19852	0.18884	0.18843	0.993042	211	1	0.19852
HGLibA_64423	1	0.8224	0.82332	0.999995	486	0	0.27779	0.1776	0.17758	0.99162	205	1	0.27779
PKN3	10	0.82965	0.92179	0.999995	487	2	0.042048	0.36319	0.62993	0.999936	327	4	0.042048
RPS6KA1	10	0.83024	0.922	0.999995	488	2	0.072636	0.022643	0.09462	0.860741	57	5	0.072636
HGLibA_64405	1	0.83029	0.8311	0.999995	489	0	0.21255	0.16971	0.16966	0.99162	200	1	0.21255
ERBB4	11	0.83361	0.93347	0.999995	490	2	0.0087277	0.68393	0.86249	0.999936	451	2	0.0087277
SLK	10	0.83692	0.92469	0.999995	491	2	-0.0063916	0.16926	0.40114	0.999936	199	3	-0.0063916
GRK4	11	0.83996	0.93542	0.999995	492	1	0.20607	0.0027282	0.015853	0.411503	19	8	0.20607
STRADA	15	0.84435	0.95586	0.999995	493	3	0.14041	0.022536	0.10708	0.885313	56	9	0.14041
ATM	10	0.84462	0.92762	0.999995	494	2	0.0039328	0.43915	0.69963	0.999936	362	3	0.0039328
TESK2	10	0.84773	0.9288	0.999995	495	1	-0.004834	0.55738	0.78226	0.999936	399	1	-0.004834
PRKCH	10	0.84835	0.92904	0.999995	496	2	-0.0030971	0.41408	0.67683	0.999936	347	4	-0.0030971
HGLibA_64407	1	0.85042	0.85121	0.999995	497	0	0.2618	0.14958	0.14975	0.970815	189	1	0.2618
MAP4K1	12	0.8509	0.94763	0.999995	498	2	0.067599	0.352	0.64336	0.999936	320	5	0.067599
FYN	12	0.85629	0.95022	0.999995	499	3	0.059494	0.074724	0.24553	0.993042	120	6	0.059494
LTK	10	0.85905	0.93349	0.999995	500	2	0.23913	0.0027287	0.015576	0.411503	20	7	0.23913
WNK3	10	0.86049	0.93408	0.999995	501	1	0.042004	0.094373	0.27848	0.993042	146	4	0.042004
HGLibA_64419	1	0.87005	0.87085	0.999995	502	0	0.29507	0.12995	0.13049	0.8975	177	1	0.29507
LRRK1	10	0.87895	0.94216	0.999995	503	1	0.0063657	0.49278	0.7465	0.999936	378	4	0.0063657
FES	13	0.87956	0.96014	0.999995	504	1	0.085064	0.048691	0.18732	0.993042	87	5	0.085064
HGLibA_64425	1	0.88062	0.88135	0.999995	505	0	0.49921	0.11938	0.11991	0.8975	169	1	0.49921
HGLibA_64421	1	0.8828	0.88354	0.999995	506	0	0.37418	0.1172	0.11778	0.8975	167	1	0.37418
JAK2	10	0.88294	0.9439	0.999995	507	2	0.19366	0.031428	0.12215	0.8975	69	6	0.19366
SIK3	10	0.8838	0.94421	0.999995	508	2	0.076486	0.28779	0.55753	0.999936	282	3	0.076486
ERBB2	10	0.88412	0.94431	0.999995	509	2	0.040801	0.056778	0.18908	0.993042	99	4	0.040801
HGLibA_64388	1	0.88784	0.88892	0.999995	510	0	0.44216	0.11216	0.1128	0.8975	163	1	0.44216
TTBK1	10	0.88989	0.94702	0.999995	511	2	0.079684	0.089268	0.26724	0.993042	137	5	0.079684
STK38L	10	0.89251	0.9482	0.999995	512	1	0.14753	0.052004	0.17692	0.99162	92	6	0.14753
PIM2	10	0.89519	0.94947	0.999995	513	1	0.10214	0.23627	0.50007	0.999936	252	5	0.10214
CAMKK2	13	0.89589	0.9671	0.999995	514	2	0.11019	0.22405	0.50934	0.999936	239	6	0.11019
HGLibA_64431	1	0.89824	0.89923	0.999995	515	0	0.43462	0.10176	0.10243	0.862211	155	1	0.43462
HGLibA_64417	1	0.90596	0.90678	0.999995	516	0	0.36796	0.094044	0.094551	0.860741	145	1	0.36796
HGLibA_64392	1	0.90713	0.90797	0.999995	517	0	0.28214	0.092869	0.093135	0.860741	142	1	0.28214
LMTK3	10	0.90718	0.95557	0.999995	518	2	0.096026	0.20204	0.45029	0.999936	222	5	0.096026
MAP2K4	10	0.90788	0.95584	0.999995	519	1	0.18288	0.0056139	0.030058	0.5467	32	7	0.18288
WNK2	10	0.90931	0.95672	0.999995	520	2	-0.003823	0.49492	0.74772	0.999936	380	1	-0.003823
TSSK2	10	0.91175	0.95798	0.999995	521	2	0.076566	0.38718	0.65286	0.999936	341	4	0.076566
EPHA4	10	0.91378	0.9592	0.999995	522	1	0.25016	0.0032454	0.018439	0.431397	25	7	0.25016
EPHB6	10	0.91829	0.96171	0.999995	523	1	0.036361	0.46557	0.72258	0.999936	371	4	0.036361
FLT3	10	0.92018	0.96263	0.999995	524	2	0.13634	0.051479	0.17549	0.99162	89	6	0.13634
RPS13	5	0.92634	0.92598	0.999995	525	0	0.10765	0.46988	0.62046	0.999936	373	2	0.10765
HGLibA_64412	1	0.9271	0.92762	0.999995	526	0	0.37867	0.072903	0.073413	0.796251	115	1	0.37867
HGLibA_64394	1	0.93431	0.93461	0.999995	527	0	0.53272	0.065688	0.066202	0.74676	108	1	0.53272
MAP4K5	10	0.93782	0.96653	0.999995	528	1	0.17782	0.046919	0.16398	0.99162	85	6	0.17782
HIPK3	11	0.93854	0.97246	0.999995	529	2	0.13118	0.26209	0.53767	0.999936	269	5	0.13118
SCYL1	10	0.9417	0.96743	0.999995	530	1	0.2379	0.0049591	0.027017	0.525429	30	7	0.2379
MARK2	14	0.95543	0.98482	0.999995	531	1	0.23789	0.00035588	0.0029964	0.140829	12	9	0.23789
HGLibA_64428	1	0.95747	0.95799	0.999995	532	0	0.5083	0.042534	0.042647	0.616745	79	1	0.5083
STYK1	10	0.96183	0.97293	0.999995	533	1	0.25318	0.014445	0.064092	0.74676	48	7	0.25318
STK24	14	0.96417	0.98733	0.999995	534	2	0.13838	0.0047795	0.028829	0.541993	29	7	0.13838
MAP3K8	10	0.96814	0.97533	0.999995	535	1	0.15267	0.097351	0.28503	0.993042	148	5	0.15267
CSNK1G3	21	0.96872	0.99508	0.999995	536	2	0.2898	0.03442	0.00032192	0.020174	9	15	0.2898
VRK2	14	0.96902	0.98896	0.999995	537	2	0.081865	0.5791	0.83698	0.999936	410	5	0.081865
HGLibA_64389	1	0.96921	0.96965	0.999995	538	0	0.51187	0.030789	0.031018	0.5467	68	1	0.51187
TTBK2	10	0.97278	0.97751	0.999995	539	1	0.20171	0.043925	0.15608	0.989109	80	6	0.20171
CHEK2	20	0.97372	0.99521	0.999995	540	3	0.12763	0.01336	0.077554	0.825287	45	12	0.12763
MLKL	13	0.97493	0.99017	0.999995	541	1	0.082052	0.23831	0.52901	0.999936	254	5	0.082052
EIF2AK4	10	0.97547	0.97903	0.999995	542	1	0.024284	0.24413	0.51036	0.999936	260	4	0.024284
CDKL2	10	0.97641	0.97961	0.999995	543	1	0.15884	0.024428	0.10103	0.862211	61	7	0.15884
SRPK2	11	0.97929	0.98385	0.999995	544	1	0.19546	0.041524	0.15503	0.989109	78	7	0.19546
DAPK2	10	0.98278	0.98382	0.999995	545	1	0.11714	0.068244	0.21717	0.993042	110	6	0.11714
CSK	11	0.98447	0.98641	0.999995	546	1	0.3346	0.00012134	0.00089643	0.045962	10	9	0.3346
STK10	10	0.98471	0.98514	0.999995	547	1	0.14045	0.019824	0.084051	0.846518	53	7	0.14045
EPHA7	10	0.98645	0.98657	0.999995	548	1	0.11328	0.19738	0.44303	0.999936	217	5	0.11328
CDK19	10	0.98844	0.98843	0.999995	549	0	-0.52611	0.43876	0.6993	0.999936	361	3	-0.52611
TGFBR2	10	0.98965	0.98963	0.999995	550	0	0.22866	0.0028033	0.016052	0.411503	22	5	0.22866
DSTYK	10	0.99155	0.99138	0.999995	551	0	0.25885	0.013533	0.060952	0.731428	47	7	0.25885
TRIB2	10	0.99365	0.9935	0.999995	552	0	0.33428	0.00071192	0.0045218	0.182163	14	8	0.33428
CAMK4	10	0.99539	0.9952	0.999995	553	0	0.14278	0.02649	0.10831	0.885313	65	7	0.14278
STK40	10	0.99567	0.99551	0.999995	554	0	0.52852	9.6188e-05	0.049527	0.000399	5	9	0.52852
KSR2	10	0.99646	0.99627	0.999995	555	0	0.24713	0.00013524	0.00088652	0.045962	11	9	0.24713
NPR2	10	0.99662	0.99642	0.999995	556	0	0.19148	0.0013856	0.0084938	0.319367	15	8	0.19148
NEK11	10	0.99822	0.99801	0.999995	557	0	0.26316	0.0019582	0.011307	0.397798	16	7	0.26316
TAOK1	11	0.9995	0.99954	0.999995	558	0	0.22753	0.00049189	0.0034817	0.151053	13	9	0.22753
MAP3K11	10	0.99984	0.99973	0.999995	559	0	0.84786	3.1423e-10	0.049527	0.000399	2	9	0.84786
MAP3K7	11	0.99995	0.99995	0.999995	560	0	0.43999	0.15008	0.00014363	0.010126	8	10	0.43999
SNRK	10	1	1	0.999995	561	0	0.40981	0.013471	0.049527	0.000399	7	10	0.40981
MAP2K7	10	1	1	0.999995	562	0	0.61323	5.788e-09	0.049527	0.000399	3	10	0.61323
GSK3A	10	1	1	0.999995	563	0	0.64999	2.88e-10	0.049527	0.000399	4	10	0.64999
GSK3B	10	1	1	0.999995	564	0	0.94361	1.6513e-12	0.049527	0.000399	1	10	0.94361
